# Supplementary material for: Parabens Increase Sulfamethoxazole-, Tetracycline- and Paraben-Resistant Bacteria and Reshape the Nitrogen/Sulfur Cycle-Associated Microbial Communities in Freshwater River Sediments
Source: Toxics. 2023 Apr 18;11(4):387. doi: 10.3390/toxics11040387 (PMC10142436; doi:10.3390/toxics11040387)
Supplement: Supplementary file 1 [file toxics-11-00387-s001.zip]

Archive with 2 entries (2 files):
- Microbial_communities.xlsx
- SFigures_STables.pdf
